# Supplementary material for: Nuclear NAD+-biosynthetic enzyme NMNAT1 facilitates development and early survival of retinal neurons
Source: eLife. 2021 Dec 8;10:e71185. doi: 10.7554/eLife.71185 (PMC8754432; doi:10.7554/eLife.71185)
Supplement: Figure 1—figure supplement 1—source data 4. — Band corresponding to FLAG is clearly labeled. [file elife-71185-fig1-figsupp1-data4.zip]

Archive with 1 entries (1 files):
- Figure1S1_SourceData4.tif
