# Supplementary material for: Nuclear NAD+-biosynthetic enzyme NMNAT1 facilitates development and early survival of retinal neurons
Source: eLife. 2021 Dec 8;10:e71185. doi: 10.7554/eLife.71185 (PMC8754432; doi:10.7554/eLife.71185)
Supplement: Figure 4—figure supplement 1—source data 3. — Arrow denotes bands corresponding to beta-tubulin. [file elife-71185-fig4-figsupp1-data3.zip]

Archive with 1 entries (1 files):
- Figure4S1_SourceData3.tif
